# Supplementary material for: Digital Health: Tracking Physiomes and Activity Using Wearable Biosensors Reveals Useful Health-Related Information
Source: PLoS Biol. 2017 Jan 12;15(1):e2001402. doi: 10.1371/journal.pbio.2001402 (PMC5230763; doi:10.1371/journal.pbio.2001402)
Supplement: S2 Table — (A) Participant #1 (B) Other 17 participants. (XLSX) [file pbio.2001402.s010.xlsx]

## Sheet: Sheet1
A.
Aircraft	# of short flights	# of median-length flights	# of long flights	# of mins
Airbus A319	2	2	0	690
Airbus A320	3	7	0	1940
Airbus A321	2	0	0	211
Airbus A380-800	0	0	5	3263
Boeing 737	12	16	0	4770
Boeing 747	0	0	9	5246
Boeing 757	0	6	0	1930
Boeing 777	0	2	0	569
Boeing 787	0	1	2	1770
Canadair Reginal Jet CRJ	10	2	1	1487
de Havilland Dash 8-400	1	0	0	39
Embraer 175	2	3	0	512
Embraer ERJ	7	0	0	470
Total	40	39	17	22897
B.
Aircraft	# of short flights	# of median-length flights	# of long flights	# of participants
Airbus A319	2	1	0	2
Airbus A320	2	2	0	4
Airbus A321	0	6	0	4
Boeing 737	5	4	0	5
Boeing 747	0	0	3	3
Boeing 777	0	1	2	2
Boeing 787	1	0	1	2
Canadair Reginal Jet CRJ	4	0	0	4
Embraer ERJ	2	0	0	1
Total	16	14	6	17
