# Supplementary material for: Digital Health: Tracking Physiomes and Activity Using Wearable Biosensors Reveals Useful Health-Related Information
Source: PLoS Biol. 2017 Jan 12;15(1):e2001402. doi: 10.1371/journal.pbio.2001402 (PMC5230763; doi:10.1371/journal.pbio.2001402)
Supplement: S3 Table — (XLSX) [file pbio.2001402.s011.xlsx]

## Sheet: Sheet1
Test	Normal Range
High Sensitivity CRP	<3.0 mg/L
IgM, Serum	53 - 334 mg/dL
BASO, %
BASOS, ABS	0.00 - 0.25 K/uL
EOS, %
EOS, ABS	0.05 - 0.55 K/uL
Hematocrit	40.0 - 52.0 %
Hemoglobin	13.5 - 17.7 g/dL
LYM, %
LYM, ABS	1.00 - 3.00 K/uL
MCH	27.0 - 34.0 pg
MCHC	32.0 - 36.0 g/dL
MCV	82.0 - 98.0 fL
MONO, %
MONO, ABS	0.30 - 0.95 K/uL
NEUT, %
NEUT, ABS	1.70 - 6.70 K/uL
Platelet count	150 - 400 K/uL
RBC	4.40 - 5.90 MIL/uL
RDW	11.5 - 14.5 %
WBC	4.0 - 11.0 K/uL
Albumin, Ser/Plas	3.5 - 5.0 g/dL
Alk P'TASE, Total, Ser/Plas	40 - 130 U/L
ALT (SGPT), Ser/Plas	<60 U/L
Anion Gap	5 - 15 mmol/L
AST (SGOT), Ser/Plas	<40 U/L
Calcium, Ser/Plas	8.5 - 10.5 mg/dL
Chloride, Ser/Plas	96 - 109 mmol/L
CO2, Ser/Plas	20 - 30 mmol/L
Creatinine, Ser/Plas	<1.2 mg/dL
eGFR	>60 mL/min/1.73 m2
Globulin	2.0 - 5.0 g/dL
Glucose, Ser/Plas	70 - 140 mg/dL
Potassium, Ser/Plas	3.5 - 5.5 mmol/L
Protein, Total, Ser/Plas	6.0 - 9.0 g/dL
Sodium, Ser/Plas	135 - 145 mmol/L
Total Bilirubin	<1.4 mg/dL
Urea Nitrogen,Ser/Plas	5 - 25 mg/dL
